# Supplementary material for: Anatomy Nights: An international public engagement event increases audience knowledge of brain anatomy
Source: PLoS One. 2022 Jun 9;17(6):e0267550. doi: 10.1371/journal.pone.0267550 (PMC9182231; doi:10.1371/journal.pone.0267550)
Supplement: S2 File — (TXT) [file pone.0267550.s002.txt]

#IMPORT THE DATA:
rm(list = ls())

#Import the data:
j <- read.table("S3_Clean.csv",header=TRUE, sep=',')
#Ensure that 'Participant' is a Factor:
j$Participant <- as.factor(paste(j$Participant,'p'))

j$Academic.Qualification <- as.factor(paste(j$Academic.Qualification,'p'))
j$Work.in.Healthcare <- as.factor(paste(j$Work.in.Healthcare,'p'))
j$pre.post <- as.factor(paste(j$pre.post,'p'))
j$Location <- as.factor(paste(j$Location,'p'))

nrow(j)/2
str(j)
#Should have 91 participants
#######################################################################################
#######################################################################################
#Describe the sample:

j.half <- j[which(j$pre.post == "pre p"),]

#Proportion of subects from each location:
table(j.half$Location)/nrow(j.half)

#Proportion of subects from each Gender category:
table(j.half$Gender)/nrow(j.half)

#Proportion of subects from each Healthcare category:
table(j.half$Work.in.Healthcare)/nrow(j.half)

#Proportion of subects from each Academic category:
table(j.half$Academic.Qualification)/nrow(j.half)

#######
#Determining Age distributions:

#Percent less than 18:
table(j.half$Age < 18)/nrow(j.half)

#Percent less 18 - 34:
table(j.half$Age > 17 & j.half$Age < 35)/nrow(j.half)

#Percent less 35 - 50:
table(j.half$Age > 34 & j.half$Age < 51)/nrow(j.half)

#Percent > 50:
table(j.half$Age > 50)/nrow(j.half)


#######################################################################################
#######################################################################################


#Plot the data:

j$pre.post.12 <- 1
j$pre.post.12[j$pre.post == 'post'] <- 2


library(ggplot2)

#USE THIS:
ggplot(j, aes(x = pre.post.12, y = Score, group = Participant)) +
  geom_line(size = 0.5,
            aes(y = jitter(Score,0.4), x = jitter(pre.post.12,0.1), group = Participant)) +
  labs(x = "Timing", y = "Score") +
  theme(axis.text=element_text(size=14),
        axis.title=element_text(size=16,face="bold"))+
  scale_x_discrete(limits = c("Pre","Post"))


#Split data by location:
ggplot(j, aes(x = pre.post.12, y = Score, group = Participant)) +
  geom_line(size = 0.5,
            aes(y = jitter(Score,0.4), x = jitter(pre.post.12,0.1), group = Participant)) +
  labs(x = "Timing", y = "Score") +
  theme(axis.text=element_text(size=14),
        axis.title=element_text(size=16,face="bold"))+
  scale_x_discrete(limits = c("Pre","Post")) +
  facet_grid(. ~ Location)


#Split data by Academic Qualification:
j.school.some <- j[which(j$Academic.Qualification != "none"),]

ggplot(j.school.some, aes(x = pre.post.12, y = Score, group = Participant)) +
  geom_line(size = 0.5,
            aes(y = jitter(Score,0.4), x = jitter(pre.post.12,0.1), group = Participant)) +
  labs(x = "Timing", y = "Score") +
  theme(axis.text=element_text(size=14),
        axis.title=element_text(size=16,face="bold"))+
  scale_x_discrete(limits = c("Pre","Post")) +
  facet_grid(. ~ Academic.Qualification)

#Split the data by Experience working in Health Care:

j$HealthY.N <- "Yes"
j$HealthY.N[j$Work.in.Healthcare == 0] <- "No"

ggplot(j, aes(x = pre.post.12, y = Score, group = Participant)) +
  geom_line(size = 0.5,
            aes(y = jitter(Score,0.4), x = jitter(pre.post.12,0.1), group = Participant)) +
  labs(x = "Timing", y = "Score") +
  theme(axis.text=element_text(size=14),
        axis.title=element_text(size=16,face="bold"))+
  scale_x_discrete(limits = c("Pre","Post")) +
  facet_grid(. ~ HealthY.N)

#PLOTS BY QUESTION (8 questions, 8 plots):


#brain.stem
ggplot(j, aes(x = pre.post.12, y = brain.stem, group = Participant)) +
  geom_line(size = 0.5,
            aes(y = jitter(brain.stem,0.4), x = jitter(pre.post.12,0.1), group = Participant)) +
  labs(x = "Timing", y = "Score") +
  theme(axis.text=element_text(size=14),
        axis.title=element_text(size=16,face="bold"))+
  scale_x_discrete(limits = c("Pre","Post"))


#cerebellum
ggplot(j, aes(x = pre.post.12, y = cerebellum, group = Participant)) +
  geom_line(size = 0.5,
            aes(y = jitter(cerebellum,0.4), x = jitter(pre.post.12,0.1), group = Participant)) +
  labs(x = "Timing", y = "Score") +
  theme(axis.text=element_text(size=14),
        axis.title=element_text(size=16,face="bold"))+
  scale_x_discrete(limits = c("Pre","Post"))


#frontal.lobe
ggplot(j, aes(x = pre.post.12, y = frontal.lobe, group = Participant)) +
  geom_line(size = 0.5,
            aes(y = jitter(frontal.lobe,0.4), x = jitter(pre.post.12,0.1), group = Participant)) +
  labs(x = "Timing", y = "Score") +
  theme(axis.text=element_text(size=14),
        axis.title=element_text(size=16,face="bold"))+
  scale_x_discrete(limits = c("Pre","Post"))


#occipital.lobe
ggplot(j, aes(x = pre.post.12, y = occipital.lobe, group = Participant)) +
  geom_line(size = 0.5,
            aes(y = jitter(occipital.lobe,0.4), x = jitter(pre.post.12,0.1), group = Participant)) +
  labs(x = "Timing", y = "Score") +
  theme(axis.text=element_text(size=14),
        axis.title=element_text(size=16,face="bold"))+
  scale_x_discrete(limits = c("Pre","Post"))

#parietal.lobe
ggplot(j, aes(x = pre.post.12, y = parietal.lobe, group = Participant)) +
  geom_line(size = 0.5,
            aes(y = jitter(parietal.lobe,0.4), x = jitter(pre.post.12,0.1), group = Participant)) +
  labs(x = "Timing", y = "Score") +
  theme(axis.text=element_text(size=14),
        axis.title=element_text(size=16,face="bold"))+
  scale_x_discrete(limits = c("Pre","Post"))


#primary.motor
ggplot(j, aes(x = pre.post.12, y = primary.motor, group = Participant)) +
  geom_line(size = 0.5,
            aes(y = jitter(primary.motor,0.4), x = jitter(pre.post.12,0.1), group = Participant)) +
  labs(x = "Timing", y = "Score") +
  theme(axis.text=element_text(size=14),
        axis.title=element_text(size=16,face="bold"))+
  scale_x_discrete(limits = c("Pre","Post"))


#primary.sensory
ggplot(j, aes(x = pre.post.12, y = primary.sensory, group = Participant)) +
  geom_line(size = 0.5,
            aes(y = jitter(primary.sensory,0.4), x = jitter(pre.post.12,0.1), group = Participant)) +
  labs(x = "Timing", y = "Score") +
  theme(axis.text=element_text(size=14),
        axis.title=element_text(size=16,face="bold"))+
  scale_x_discrete(limits = c("Pre","Post"))


#stroke
ggplot(j, aes(x = pre.post.12, y = stroke, group = Participant)) +
  geom_line(size = 0.5,
            aes(y = jitter(stroke,0.4), x = jitter(pre.post.12,0.1), group = Participant)) +
  labs(x = "Timing", y = "Score") +
  theme(axis.text=element_text(size=14),
        axis.title=element_text(size=16,face="bold"))+
  scale_x_discrete(limits = c("Pre","Post"))


#######################################################################################
#######################################################################################

#Now, signed-rank test to address the main question:  Do 'pre-' vs. 'post-' differ?

j.pre <- j[which(j$pre.post == "pre p"),]
j.post <- j[which(j$pre.post == "post p"),]

j.post <- data.frame(j.post$Participant,j.post$Score, j.post$stroke)
names(j.post) <- c("Participant","Score", "stroke")

j.a <- merge(j.pre,j.post,by="Participant")

j.a$diff <- j.a$Score.y - j.a$Score.x

#NOTE:  pre-score = Score.x
#NOTE:  post-score = Score.y


#Q1:  do test scores increase from pre- to post?
wilcox.test(j.a$Score.x,j.a$Score.y, paired = TRUE)
#Wilcoxon signed rank test with continuity correction
#
#data:  j.a$Score.x and j.a$Score.y
#V = 72.5, p-value = 1.978e-11
#alternative hypothesis: true location shift is not equal to 0

#######################################################################################
#######################################################################################

#Now, Generalized linear model to address the main question:  Do 'pre-' vs. 'post-' differ?

j$TotalQs <- 8

changeP.2 <- glm(cbind(Score,TotalQs-Score) ~ pre.post, family = "binomial", data=j)

summary(changeP.2)
#Call:
#  glm(formula = cbind(Score, TotalQs - Score) ~ pre.post, family = #"binomial", 
#      data = j)
#
#Deviance Residuals: 
#  Min       1Q   Median       3Q      Max  
#-3.1303  -0.8006   0.1470   1.5112   2.6781  
#
#Coefficients:
#              Estimate Std. Error z value Pr(>|z|)    
#  (Intercept)   1.7918     0.1059  16.917   <2e-16 ***
#  pre.postpre  -1.2219     0.1310  -9.325   <2e-16 ***
#  ---
#  Signif. codes:  0 ‘***’ 0.001 ‘**’ 0.01 ‘*’ 0.05 ‘.’ 0.1 ‘ ’ 1
#
#(Dispersion parameter for binomial family taken to be 1)
#
#Null deviance: 403.79  on 181  degrees of freedom
#Residual deviance: 309.28  on 180  degrees of freedom
#AIC: 642.41
#
#Number of Fisher Scoring iterations: 4

## NOTE:  Here, and below, we can obtain estimates and effect sizes on the latent scale (i.e., instead of a back-transformed scale) by removing the option, type = "response”, from the emmeans() function.  ##

library(emmeans)
changeP.emmeans.adj.2 <- emmeans(changeP.2,"pre.post", type = "response")
changeP.emmeans.adj.2
#pre.post  prob     SE  df asymp.LCL asymp.UCL
#post     0.857 0.0130 Inf     0.830     0.881
#pre      0.639 0.0178 Inf     0.603     0.673
#
#Confidence level used: 0.95 
#Intervals are back-transformed from the logit scale


pairs(changeP.emmeans.adj.2)
#contrast   odds.ratio    SE  df null z.ratio p.value
#post / pre       3.39 0.445 Inf    1 9.325   <.0001 
#
#Tests are performed on the log odds ratio scale 

confint(pairs(changeP.emmeans.adj.2))
#contrast   odds.ratio    SE  df asymp.LCL asymp.UCL
#post / pre       3.39 0.445 Inf      2.62      4.39
#
#Confidence level used: 0.95 
#Intervals are back-transformed from the log odds ratio scale 


##DOUBLE-CHECK WITH ACCOUNTING FOR OVER_DISPERSION:
j <- transform(j, unit = 1:nrow(j))
library(glmmTMB)

overall.glm.1  <- glmmTMB(cbind(Score,8-Score) ~ pre.post + (1|unit), family = binomial, data=j)

summary(overall.glm.1)
#Family: binomial  ( logit )
#Formula:          cbind(Score, 8 - Score) ~ pre.post + (1 | unit)
#Data: j
#
#AIC      BIC   logLik deviance df.resid 
#619.2    628.8   -306.6    613.2      179 
#
#Random effects:
#  
#  Conditional model:
#  Groups Name        Variance Std.Dev.
#unit   (Intercept) 0.4828   0.6949  
#Number of obs: 182, groups:  unit, 182
#
#Conditional model:
#  Estimate Std. Error z value Pr(>|z|)    
#(Intercept)     1.9560     0.1394  14.030  < 2e-16 ***
# pre.postpre p  -1.3192     0.1742  -7.574 3.63e-14 ***
# ---
# Signif. codes:  0 ‘***’ 0.001 ‘**’ 0.01 ‘*’ 0.05 ‘.’ 0.1 ‘ ’ 1


change.emmeans.glmmTMB.1 <- emmeans(overall.glm.1, "pre.post", type = "response")

change.emmeans.glmmTMB.1
#pre.post  prob     SE  df lower.CL upper.CL
#post p   0.876 0.0151 179    0.843    0.903
#pre p    0.654 0.0251 179    0.603    0.702
#
#Confidence level used: 0.95 
#Intervals are back-transformed from the logit scale 

confint((pairs(change.emmeans.glmmTMB.1)))
#contrast       odds.ratio    SE  df lower.CL upper.CL
#post p / pre p       3.74 0.652 179     2.65     5.27
#
#Confidence level used: 0.95 
#Intervals are back-transformed from the log odds ratio scale 


#################################
#################################
#################################
#################################

Question 8 (stroke):  how many people’s score improved vs. fell?
  
  rise.fall <- j.a$stroke.x-j.a$stroke.y

> table(rise.fall == 1)

FALSE  TRUE 
71    20
> table(rise.fall == -1)

FALSE  TRUE 
79    12 
> table(rise.fall == 0)

FALSE  TRUE 
32    59 

#Overall, 20 people performed better for pre- than post, whereas 12 people improved their score, and 59 remained the same.

#######################################################################################
#######################################################################################

#does the pre-score for 'stroke' differ from the expected 25%?

#Re-create j.pre and j.post because, above, we dropped some columns (that we now need) for j.post:
j.pre <- j[which(j$pre.post == "pre p"),]
j.post <- j[which(j$pre.post == "post p"),]

#For 'pre' data, tabulate the number of correct and incorrect answers for the 'stroke' question:
table(j.pre$stroke == 1)
#FALSE  TRUE 
#52    39 

binom.test(39, (52+39), p = 0.25, conf.level = 0.95)
#Exact binomial test
#
#data:  39 and (52 + 39)
#number of successes = 39, number of trials = 91, p-value =
#  0.0002255
#alternative hypothesis: true probability of success is not equal to 0.25
#95 percent confidence interval:
#  0.3252887 0.5366348
#sample estimates:
#  probability of success 
#0.4285714 


#For 'post' data, tabulate the number of correct and incorrect answers for the 'stroke' question:
table(j.post$stroke == 1)
#FALSE  TRUE 
#60    31 
binom.test(31, (60+31), p = 0.25, conf.level = 0.95)
#Exact binomial test
#
#data:  31 and (60 + 31)
#number of successes = 31, number of trials = 91, p-value =
#  0.05238
#alternative hypothesis: true probability of success is not equal to 0.25
#95 percent confidence interval:
#  0.2445169 0.4474951
#sample estimates:
#  probability of success 
#0.3406593

#######################################################################################
#######################################################################################
#What would pre- and post-scores look like without Q’s 1 and 3?
  
  > mean(j.pre$Score)
[1] 5.10989
> mean(j.post$Score)
[1] 6.857143

#As almost everyone got Q1 and Q3 right (for both pre- and post-), then we expect that the pre-score will change to about 3.1/6 and the post-score to about 4.8/6

#######################################################################################
#######################################################################################
##NOTE  that REML = FALSE by default in glmmTMB, so that we do not need to set this option to use likelihood ratio tests.


#Does Score depend on educational level?

j <- transform(j, unit = 1:nrow(j))
j.school.some <- j[which(j$Academic.Qualification != "none p"),]

library(glmmTMB)
school.TMB  <- glmmTMB(cbind(Score,8-Score) ~ pre.post*Academic.Qualification + (1|Participant) + (1|unit), family = binomial, data=j.school.some)

school.TMB.noInt  <- glmmTMB(cbind(Score,8-Score) ~ pre.post+Academic.Qualification + (1|Participant) + (1|unit), family = binomial, data=j.school.some)

school.TMB.noAcademicQ  <- glmmTMB(cbind(Score,8-Score) ~ pre.post + (1|Participant) + (1|unit), family = binomial, data=j.school.some)

#Likelihood ratio tests reveal no evidence for effect of Academic.Qualification, based on p-values (p = 0.2631):
anova(school.TMB, school.TMB.noInt, test="Chi")
#Data: j.school.some
#Models:
#  school.TMB.noInt: cbind(Score, 8 - Score) ~ pre.post + Academic.Qualification + , zi=~0, disp=~1
#school.TMB.noInt:     (1 | Participant) + (1 | unit), zi=~0, disp=~1
#school.TMB: cbind(Score, 8 - Score) ~ pre.post * Academic.Qualification + , zi=~0, disp=~1
#school.TMB:     (1 | Participant) + (1 | unit), zi=~0, disp=~1
#Df    AIC    BIC  logLik deviance  Chisq Chi Df
#school.TMB.noInt  6 599.42 618.58 -293.71   587.42              
#school.TMB        8 600.75 626.29 -292.38   584.75 2.6704      2
#Pr(>Chisq)
#school.TMB.noInt           
#school.TMB           0.2631

#No evidence for effect of Academic>Qualification; p = 0.837
anova(school.TMB.noInt, school.TMB.noAcademicQ, test="Chi")
#Data: j.school.some
#Models:
#  school.TMB.noAcademicQ: cbind(Score, 8 - Score) ~ pre.post + (1 #| Participant) + (1 | , zi=~0, disp=~1
#                                                                  #                  school.TMB.noAcademicQ:     unit), zi=~0, disp=~1
#school.TMB.noInt: cbind(Score, 8 - Score) ~ pre.post + Academic.Qualification + , zi=~0, disp=~1
#school.TMB.noInt:     (1 | Participant) + (1 | unit), zi=~0, disp=~1
#Df    AIC    BIC  logLik deviance  Chisq
#school.TMB.noAcademicQ  4 595.78 608.55 -293.89   587.78       
#school.TMB.noInt        6 599.42 618.58 -293.71   587.42 0.3558
#Chi Df Pr(>Chisq)
#school.TMB.noAcademicQ                  
#school.TMB.noInt            2      0.837

school.emmeams.noInt <- emmeans(school.TMB.noInt, "Academic.Qualification", type = "response")

school.emmeams.noInt
#Academic.Qualification  prob     SE  df lower.CL upper.CL
#post p                 0.794 0.0240 174    0.743    0.837
#school p               0.797 0.0492 174    0.683    0.877
#under p                0.774 0.0287 174    0.712    0.825
#
#Results are averaged over the levels of: pre.post 
#Confidence level used: 0.95 
#Intervals are back-transformed from the logit scale 

## NOTE:  Here, and below, we can obtain 95% CI’s that are NOT adjusted for multiple comparisons by removing the option, adjust = "none”, from the pairs() function.  ##

pairs(school.emmeams.noInt,  adjust = "none")
#contrast           odds.ratio    SE  df null t.ratio p.value
#post p / school p       0.982 0.329 174    1 -0.054  0.9567 
#post p / under p        1.127 0.242 174    1  0.555  0.5794 
#school p / under p      1.148 0.394 174    1  0.401  0.6886 
#
#Results are averaged over the levels of: pre.post 
#Tests are performed on the log odds ratio scale 

confint(pairs(school.emmeams.noInt,  adjust = "none"))
#contrast           odds.ratio    SE  df lower.CL upper.CL
#post p / school p       0.982 0.329 174    0.507     1.90
#post p / under p        1.127 0.242 174    0.737     1.72
#school p / under p      1.148 0.394 174    0.583     2.26
#
#Results are averaged over the levels of: pre.post 
#Confidence level used: 0.95 
#Intervals are back-transformed from the log odds ratio scale 

#######################################################################################
#######################################################################################

#Does Score depend on whether you work in Health Care?

j$HealthY.N <- "Yes"
j$HealthY.N[j$Work.in.Healthcare == "0 p"] <- "No"

health.TMB   <- glmmTMB(cbind(Score,8-Score) ~ pre.post*HealthY.N + (1|Participant) + (1|unit), family = binomial, data=j)

summary(health.TMB)
#Family: binomial  ( logit )
#Formula:          
#  cbind(Score, 8 - Score) ~ pre.post * HealthY.N + (1 | Participant) +  
#  (1 | unit)
#Data: j
#
#AIC      BIC   logLik deviance df.resid 
#607.1    626.3   -297.5    595.1      176 
#
#Random effects:
#  
#  Conditional model:
#  Groups      Name        Variance  Std.Dev. 
#Participant (Intercept) 5.046e-01 7.103e-01
#unit        (Intercept) 7.933e-09 8.907e-05
#Number of obs: 182, groups:  Participant, 91; unit, 182
#
#Conditional model:
#  Estimate Std. Error z value Pr(>|z|)    
#(Intercept)                 1.94937    0.16118  12.094   <2e-16 ***
#  pre.postpre p              -1.41946    0.16264  -8.728   <2e-16 ***
#  HealthY.NYes                0.05516    0.29773   0.185    0.853    
#pre.postpre p:HealthY.NYes  0.32360    0.30663   1.055    0.291    
#---
  #Signif. codes:  0 ‘***’ 0.001 ‘**’ 0.01 ‘*’ 0.05 ‘.’ 0.1 ‘ ’ 1

health.TMB.a <- glmmTMB(cbind(Score,8-Score) ~ pre.post+HealthY.N + (1|Participant) + (1|unit), family = binomial, data=j)

summary(health.TMB.a)
#Family: binomial  ( logit )
#Formula:          
#  cbind(Score, 8 - Score) ~ pre.post + HealthY.N + (1 | Participant) +  
#  (1 | unit)
#Data: j
#
#AIC      BIC   logLik deviance df.resid 
#606.2    622.2   -298.1    596.2      177 
#
#Random effects:
#  
#  Conditional model:
#  Groups      Name        Variance  Std.Dev. 
#Participant (Intercept) 5.033e-01 0.7094576
#unit        (Intercept) 6.707e-09 0.0000819
#Number of obs: 182, groups:  Participant, 91; unit, 182
#
#Conditional model:
#  Estimate Std. Error z value Pr(>|z|)    
#(Intercept)     1.8927     0.1501  12.607   <2e-16 ***
#  pre.postpre p  -1.3325     0.1386  -9.612   <2e-16 ***
#  HealthY.NYes    0.2660     0.2238   1.188    0.235    
#---
  #Signif. codes:  0 ‘***’ 0.001 ‘**’ 0.01 ‘*’ 0.05 ‘.’ 0.1 ‘ ’ 1
  
  
  
  
  health.TMB.b <- glmmTMB(cbind(Score,8-Score) ~ pre.post + (1|Participant) + (1|unit), family = binomial, data=j)

anova(health.TMB, health.TMB.a, type = "Chi")
#Data: j
#Models:
#  health.TMB.a: cbind(Score, 8 - Score) ~ pre.post + HealthY.N + (1 | Participant) + , zi=~0, disp=~1
#health.TMB.a:     (1 | unit), zi=~0, disp=~1
#health.TMB: cbind(Score, 8 - Score) ~ pre.post * HealthY.N + (1 | Participant) + , zi=~0, disp=~1
#health.TMB:     (1 | unit), zi=~0, disp=~1
#             Df   AIC    BIC  logLik deviance  Chisq Chi Df Pr(>Chisq)
#health.TMB.a  5 606.2 622.22 -298.10    596.2                        
#health.TMB    6 607.1 626.32 -297.55    595.1 1.1012      1      0.294


anova(health.TMB.a, health.TMB.b, type = "Chi")
#Data: j
#Models:
#  health.TMB.b: cbind(Score, 8 - Score) ~ pre.post + (1 | Participant) + (1 #| , zi=~0, disp=~1
#                                                                          #health.TMB.b:     unit), zi=~0, disp=~1
#health.TMB.a: cbind(Score, 8 - Score) ~ pre.post + HealthY.N + (1 | Participant) + , zi=~0, disp=~1
#health.TMB.a:     (1 | unit), zi=~0, disp=~1
#              Df    AIC    BIC  logLik deviance  Chisq Chi Df Pr(>Chisq)
#health.TMB.b  4 605.61 618.43 -298.81   597.61                         
#health.TMB.a  5 606.20 622.22 -298.10   596.20 1.4159      1     0.2341


#Given no evidence for an interaction (based on p-value), we'll estimate effects using the model lacking an interaction:
health.emmeans <- emmeans(health.TMB.a, "HealthY.N", type = "response")

health.emmeans
#HealthY.N  prob     SE  df lower.CL upper.CL
#No        0.773 0.0212 177    0.729    0.812
#Yes       0.816 0.0291 177    0.752    0.867
#
#Results are averaged over the levels of: pre.post 
#Confidence level used: 0.95 
#Intervals are back-transformed from the logit scale 

pairs(health.emmeans,  adjust = "none")
#contrast odds.ratio    SE  df null t.ratio p.value
#No / Yes      0.766 0.172 177    1 -1.188  0.2363 
#
#Results are averaged over the levels of: pre.post 
#Tests are performed on the log odds ratio scale 


confint(pairs(health.emmeans,  adjust = "none"))
#contrast odds.ratio    SE  df lower.CL upper.CL
#No / Yes      0.766 0.172 177    0.493     1.19
#
#Results are averaged over the levels of: pre.post 
#Confidence level used: 0.95 
#Intervals are back-transformed from the log odds ratio scale 


#######################################################################################
#######################################################################################

#Does Score depend on Location?

j <- transform(j, unit = 1:nrow(j))

loc.full   <- glmmTMB(cbind(Score,8-Score) ~ pre.post * Location + (1|Participant) + (1|unit), family = "binomial",data=j)

summary(loc.full)
#Family: binomial  ( logit )
#Formula:          
#  cbind(Score, 8 - Score) ~ pre.post * Location + (1 | Participant) +  
#  (1 | unit)
#Data: j
#
#AIC      BIC   logLik deviance df.resid 
#601.4    633.4   -290.7    581.4      172 
#
#Random effects:
#  
#  Conditional model:
#  Groups      Name        Variance  Std.Dev. 
#Participant (Intercept) 3.983e-01 6.311e-01
#unit        (Intercept) 5.413e-09 7.358e-05
#Number of obs: 182, groups:  Participant, 91; unit, 182
#
#Conditional model:
#                             Estimate Std. Error z value Pr(>|z|)    
#(Intercept)                    1.4118     0.2255   6.259 3.86e-10 ***
#pre.postpre p                 -0.9499     0.2393  -3.970 7.20e-05 ***
#Locationedin p                 0.9920     0.3623   2.738  0.00618 ** #Locationhull p                 0.2732     0.3427   0.797  0.42538    
#Locationusa p                  1.0470     0.3703   2.827  0.00470 ** 
#pre.postpre p:Locationedin p  -0.5244     0.3836  -1.367  0.17157    
#pre.postpre p:Locationhull p  -0.5438     0.3633  -1.497  0.13442    
#pre.postpre p:Locationusa p   -0.6282     0.3909  -1.607  0.10800    
#---
#Signif. codes:  0 ‘***’ 0.001 ‘**’ 0.01 ‘*’ 0.05 ‘.’ 0.1 ‘ ’ 1

loc.noInt <- glmmTMB(cbind(Score,8-Score) ~ pre.post + Location + (1|Participant) + (1|unit), family = "binomial",data=j)

summary(loc.noInt)
#Family: binomial  ( logit )
#Formula:          
#  cbind(Score, 8 - Score) ~ pre.post + Location + (1 | Participant) +  
#  (1 | unit)
#Data: j
#
#AIC      BIC   logLik deviance df.resid 
#599.1    621.6   -292.6    585.1      175 
#
#Random effects:
#  
#  Conditional model:
#  Groups      Name        Variance  Std.Dev. 
#Participant (Intercept) 3.958e-01 0.6290920
#unit        (Intercept) 2.317e-08 0.0001522
#Number of obs: 182, groups:  Participant, 91; unit, 182
#
#Conditional model:
#               Estimate Std. Error z value Pr(>|z|)    
#(Intercept)     1.64231    0.19779   8.303   <2e-16 ***
#pre.postpre p  -1.33211    0.13862  -9.609   <2e-16 ***
#Locationedin p  0.66188    0.25840   2.561   0.0104 *  
#Locationhull p -0.05814    0.26100  -0.223   0.8237    
#Locationusa p   0.64414    0.26174   2.461   0.0139 *  
#---
#Signif. codes:  0 ‘***’ 0.001 ‘**’ 0.01 ‘*’ 0.05 ‘.’ 0.1 ‘ ’ 1


onlyPrePost <- glmmTMB(cbind(Score,8-Score) ~ pre.post + (1|Participant) + (1|unit), family = "binomial",data=j)

anova(loc.full, loc.noInt, test = "Chi")
#Data: j
#Models:
#  loc.noInt: cbind(Score, 8 - Score) ~ pre.post + Location + (1 | Participant) + , zi=~0, disp=~1
#loc.noInt:     (1 | unit), zi=~0, disp=~1
#loc.full: cbind(Score, 8 - Score) ~ pre.post * Location + (1 | Participant) + , zi=~0, disp=~1
#loc.full:     (1 | unit), zi=~0, disp=~1
#          Df    AIC    BIC  logLik deviance  Chisq Chi Df Pr(>Chisq)
#loc.noInt  7 599.13 621.56 -292.57   585.13                         
#loc.full  10 601.40 633.44 -290.70   581.40 3.7386      3     0.2911

anova(loc.noInt, onlyPrePost, test = "Chi")
#Data: j
#Models:
#  onlyPrePost: cbind(Score, 8 - Score) ~ pre.post + (1 | Participant) + (1 | , zi=~0, disp=~1
#                                                                         #onlyPrePost:     unit), zi=~0, disp=~1
#loc.noInt: cbind(Score, 8 - Score) ~ pre.post + Location + (1 | Participant) #+ , zi=~0, disp=~1
#loc.noInt:     (1 | unit), zi=~0, disp=~1
#            Df    AIC    BIC  logLik deviance  Chisq Chi Df Pr(>Chisq)   
#onlyPrePost  4 605.61 618.43 -298.81   597.61                            
#loc.noInt    7 599.13 621.56 -292.57   585.13 12.479      3   0.005911 **
#---
#Signif. codes:  0 ‘***’ 0.001 ‘**’ 0.01 ‘*’ 0.05 ‘.’ 0.1 ‘ ’ 1

library(emmeans)
loc.emmeans <- emmeans(loc.noInt, "Location", type = "response")

loc.emmeans
#Location  prob     SE  df lower.CL upper.CL
#dundee p 0.726 0.0354 175    0.651    0.790
#edin p   0.837 0.0261 175    0.779    0.883
#hull p   0.715 0.0395 175    0.631    0.786
#usa p    0.835 0.0272 175    0.774    0.882
#
#Results are averaged over the levels of: pre.post 
#Confidence level used: 0.95 
#Intervals are back-transformed from the logit scale

pairs(loc.emmeans, adjust = "none")
#contrast          odds.ratio    SE  df null t.ratio p.value
#dundee p / edin p      0.516 0.133 175    1 -2.561  0.0113 
#dundee p / hull p      1.060 0.277 175    1  0.223  0.8240 
#dundee p / usa p       0.525 0.137 175    1 -2.461  0.0148 
#edin p / hull p        2.054 0.554 175    1  2.669  0.0083 
#edin p / usa p         1.018 0.275 175    1  0.066  0.9477 
#hull p / usa p         0.495 0.135 175    1 -2.573  0.0109 
#
#Results are averaged over the levels of: pre.post 
#Tests are performed on the log odds ratio scale 
confint(pairs(loc.emmeans, adjust = "none"))
#contrast          odds.ratio    SE  df lower.CL upper.CL
#dundee p / edin p      0.516 0.133 175    0.310    0.859
#dundee p / hull p      1.060 0.277 175    0.633    1.774
#dundee p / usa p       0.525 0.137 175    0.313    0.880
#edin p / hull p        2.054 0.554 175    1.206    3.499
#edin p / usa p         1.018 0.275 175    0.598    1.733
#hull p / usa p         0.495 0.135 175    0.289    0.849
#
#Results are averaged over the levels of: pre.post 
#Confidence level used: 0.95 
#Intervals are back-transformed from the log odds ratio scale
####################################################################################### 
#######################################################################################
