# Supplementary material for: Anatomy Nights: An international public engagement event increases audience knowledge of brain anatomy
Source: PLoS One. 2022 Jun 9;17(6):e0267550. doi: 10.1371/journal.pone.0267550 (PMC9182231; doi:10.1371/journal.pone.0267550)
Supplement: S1 Data — (CSV) [file pone.0267550.s004.csv]

Participant	Age	Gender	Academic.Qualification	Work.in.Healthcare	pre.post	Location	brain.stem	cerebellum	frontal.lobe	occipital.lobe	parietal.lobe	primary.motor	primary.sensory	stroke	Score
1	1 p	24	f	post	0	post	edin	1	1	1	1	1	1	1	0	7
2	2 p	22	f	post	0	post	edin	1	1	1	1	1	1	1	1	8
3	3 p	25	f	post	0	post	edin	1	1	1	1	1	1	1	0	7
4	4 p	26	m	under	0	post	edin	1	1	1	1	1	1	1	0	7
5	5 p	26	f	post	0	post	edin	1	1	1	1	1	1	1	0	7
6	6 p	26	m	under	0	post	edin	1	1	1	1	1	1	1	1	8
7	8 p	27	f	post	0	post	edin	1	1	1	1	1	1	1	0	7
8	9 p	29	f	under	0	post	edin	1	1	1	1	1	1	1	0	7
9	10 p	30	f	post	0	post	edin	1	1	1	1	1	1	1	0	7
10	11 p	29	f	post	0	post	edin	1	1	1	1	1	1	1	1	8
11	12 p	38	m	post	0	post	edin	1	1	1	1	1	1	1	0	7
12	13 p	35	f	post	0	post	edin	1	1	1	1	1	1	1	0	7
13	14 p	22	m	post	0	post	edin	1	1	1	1	1	1	1	1	8
14	15 p	23	f	post	0	post	edin	1	1	1	1	1	1	1	0	7
15	16 p	38	f	post	0	post	edin	1	1	1	1	1	1	1	1	8
16	17 p	25	f	post	0	post	edin	1	1	1	1	1	1	1	1	8
17	18 p	22	f	post	0	post	edin	1	1	1	1	1	1	1	0	7
18	19 p	22	f	under	0	post	edin	1	1	1	1	1	1	1	0	7
19	21 p	28	f	post	0	post	edin	1	1	1	1	1	1	1	0	7
20	22 p	23	f	under	0	post	edin	1	1	1	1	1	1	1	1	8
21	23 p	26	f	post	0	post	edin	1	1	1	1	1	1	1	1	8
23	25 p	43	f	under	0	post	edin	1	1	1	1	1	0	0	0	5
24	26 p	38	m	under	0	post	edin	1	1	1	1	1	1	1	0	7
25	27 p	33	m	under	0	post	edin	1	1	1	1	1	1	1	0	7
26	28 p	34	f	under	1	post	dundee	1	1	1	1	1	1	1	1	8
27	29 p	27	f	school	0	post	dundee	1	1	1	1	1	1	1	1	8
28	30 p	47	f	school	0	post	dundee	1	1	1	0	0	1	1	0	5
29	31 p	43	f	post	1	post	dundee	1	1	1	1	1	1	1	0	7
30	32 p	23	f	post	1	post	dundee	1	1	1	1	1	1	1	0	7
31	33 p	32	f	post	1	post	dundee	1	1	1	0	0	0	0	0	3
32	34 p	30	f	post	1	post	dundee	1	1	1	1	1	1	1	0	7
33	35 p	27	f	post	0	post	dundee	1	1	1	1	1	1	0	1	7
34	36 p	23	f	under	0	post	dundee	1	1	1	0	0	1	1	0	5
35	37 p	16	f	school	0	post	dundee	1	1	1	1	1	1	1	0	7
36	38 p	47	f	post	0	post	dundee	1	1	1	1	1	1	1	0	7
37	39 p	39		post	0	post	dundee	1	1	1	1	1	1	1	0	7
38	40 p	29	f	under	0	post	dundee	1	1	1	0	0	1	1	0	5
39	41 p	30	m	under	1	post	dundee	1	1	1	0	0	1	1	0	5
40	42 p	32	m	under	0	post	dundee	1	1	1	0	0	0	0	0	3
42	44 p	52	f	school	1	post	dundee	1	1	1	1	0	1	1	0	6
43	45 p	24	f	under	1	post	dundee	1	1	1	1	0	1	1	0	6
44	46 p	24	f	post	0	post	dundee	1	1	1	0	0	1	1	1	6
45	47 p	47	f	post	0	post	dundee	1	1	1	1	0	1	1	0	6
46	48 p	29	m	school	0	post	dundee	1	1	1	1	1	1	1	0	7
47	49 p	24	f	under	0	post	dundee	1	1	1	1	1	1	1	0	7
48	50 p	23	f	school	0	post	dundee	1	1	1	1	1	1	1	0	7
49	51 p	21	f	school	0	post	dundee	1	1	1	1	1	1	1	0	7
50	52 p	23	m	under	0	post	dundee	1	1	1	1	1	1	1	1	8
51	53 p	37	f	under	0	post	hull	1	1	1	1	1	1	1	0	7
52	56 p	27	f	under	1	post	hull	1	1	1	1	1	1	1	0	7
53	57 p	28	m	under	1	post	hull	1	1	1	1	1	1	1	0	7
54	58 p	31	f	post	0	post	hull	1	1	1	1	1	0	0	0	5
55	59 p	63	m	under	0	post	hull	1	1	1	1	1	1	1	0	7
56	62 p	27	m	school	0	post	hull	1	1	1	1	1	1	1	0	7
57	63 p	20	m	under	0	post	hull	1	1	1	1	0	0	0	0	4
58	64 p	19	f	under	0	post	hull	1	1	1	1	0	0	0	0	4
59	65 p	20	f	under	0	post	hull	1	1	1	1	1	1	1	1	8
60	66 p	23	m	post	0	post	hull	1	1	1	1	1	1	1	1	8
61	67 p	23	f	post	1	post	hull	1	1	1	1	1	1	1	0	7
62	68 p	23	m	under	0	post	hull	1	1	1	1	1	1	1	0	7
63	69 p	17	f	school	0	post	hull	1	1	1	1	1	1	1	0	7
64	70 p	39	f	post	0	post	hull	1	0	1	1	1	1	1	0	6
65	71 p	23	m	under	0	post	hull	1	1	1	1	0	1	1	0	6
66	72 p	44	f	under	0	post	hull	1	1	1	1	1	1	1	0	7
67	73 p	36	f	school	0	post	hull	1	1	1	1	1	1	1	0	7
68	74 p	24	f	under	1	post	hull	1	1	1	1	1	1	1	0	7
69	75 p	32	m	post	1	post	hull	1	1	1	1	1	1	1	0	7
70	76 p	23	m	under	0	post	hull	1	1	1	1	1	1	1	0	7
71	77 p	31	f	post	0	post	usa	1	1	1	1	1	1	1	1	8
72	78 p	33	f	post	1	post	usa	1	1	1	1	1	1	1	0	7
73	79 p	31	f	post	1	post	usa	1	1	1	1	0	1	1	0	6
74	80 p	34	f	post	1	post	usa	1	1	1	1	1	1	1	1	8
75	83 p	32	m	post	1	post	usa	1	1	1	1	1	1	1	1	8
76	84 p	31	f	post	1	post	usa	1	1	1	1	0	1	1	1	7
77	85 p	25	f	post	0	post	usa	1	1	1	1	1	1	1	1	8
78	86 p	26	m	under	0	post	usa	1	1	1	1	1	1	1	1	8
79	87 p	41	m	post	1	post	usa	1	1	1	1	0	1	1	0	6
80	88 p	32	f	post	1	post	usa	1	1	1	1	1	1	1	1	8
81	89 p	34	m	under	0	post	usa	1	1	1	1	1	1	1	0	7
82	90 p	25	m	post	0	post	usa	1	1	1	1	1	1	1	1	8
83	91 p	34	m	none	0	post	usa	1	1	1	1	1	1	1	1	8
84	92 p	24	m	post	1	post	usa	1	1	1	1	1	1	1	1	8
85	93 p	26	f	under	0	post	usa	1	1	1	1	1	1	1	1	8
86	94 p	25	m	under	0	post	usa	1	1	1	1	1	1	1	0	7
87	95 p	61	f	post	1	post	usa	1	1	1	1	1	1	1	1	8
88	96 p	56	f	post	1	post	usa	1	1	1	1	1	1	1	0	7
89	97 p	50	m	under	1	post	usa	1	1	1	1	1	1	1	1	8
90	98 p	42	m	under	0	post	usa	1	1	1	0	1	0	0	1	5
91	99 p	35	f	post	1	post	usa	1	1	1	1	0	1	1	0	6
92	100 p	65	m	post	0	post	usa	0	0	1	0	1	1	1	1	5
93	101 p	28	m	under	1	post	usa	1	1	1	1	1	1	1	1	8
94	1 p	24	f	post	0	pre	edin	1	1	1	1	1	1	1	0	7
95	2 p	22	f	post	0	pre	edin	1	1	1	1	1	1	1	0	7
96	3 p	25	f	post	0	pre	edin	1	1	1	1	1	1	1	0	7
97	4 p	26	m	under	0	pre	edin	1	1	1	1	1	1	1	0	7
98	5 p	26	f	post	0	pre	edin	1	1	1	1	0	1	1	1	7
99	6 p	26	m	under	0	pre	edin	1	1	1	1	1	1	1	1	8
100	8 p	27	f	post	0	pre	edin	1	1	1	1	0	1	1	1	7
101	9 p	29	f	under	0	pre	edin	1	1	1	1	1	1	1	0	7
102	10 p	30	f	post	0	pre	edin	1	1	1	1	0	1	0	0	5
103	11 p	29	f	post	0	pre	edin	1	1	1	0	0	1	1	1	6
104	12 p	38	m	post	0	pre	edin	1	0	1	0	0	1	1	1	5
105	13 p	35	f	post	0	pre	edin	1	1	1	0	0	1	0	0	4
106	14 p	22	m	post	0	pre	edin	1	1	1	0	0	0	0	1	4
107	15 p	23	f	post	0	pre	edin	1	1	1	1	0	0	0	1	5
108	16 p	38	f	post	0	pre	edin	1	1	1	0	0	1	1	1	6
109	17 p	25	f	post	0	pre	edin	1	1	1	1	1	0	0	1	6
110	18 p	22	f	post	0	pre	edin	1	0	1	0	1	0	0	1	4
111	19 p	22	f	under	0	pre	edin	1	0	1	0	0	0	0	1	3
112	21 p	28	f	post	0	pre	edin	1	0	1	0	0	1	0	0	3
113	22 p	23	f	under	0	pre	edin	1	1	0	1	0	0	0	1	4
114	23 p	26	f	post	0	pre	edin	1	0	1	1	0	1	1	1	6
116	25 p	43	f	under	0	pre	edin	1	1	1	0	1	0	0	0	4
117	26 p	38	m	under	0	pre	edin	1	0	1	1	1	1	1	1	7
118	27 p	33	m	under	0	pre	edin	1	1	1	0	0	1	1	1	6
119	28 p	34	f	under	1	pre	dundee	1	1	1	0	0	1	1	0	5
120	29 p	27	f	school	0	pre	dundee	1	1	1	1	0	1	1	0	6
121	30 p	47	f	school	0	pre	dundee	1	1	1	1	1	1	1	0	7
122	31 p	43	f	post	1	pre	dundee	1	0	1	0	0	0	0	1	3
123	32 p	23	f	post	1	pre	dundee	1	0	1	1	0	0	0	0	3
124	33 p	32	f	post	1	pre	dundee	1	1	0	0	0	0	0	1	3
125	34 p	30	f	post	1	pre	dundee	1	0	1	0	0	1	1	0	4
126	35 p	27	f	post	0	pre	dundee	1	0	1	1	0	0	0	1	4
127	36 p	23	f	under	0	pre	dundee	1	1	1	0	0	1	1	0	5
128	37 p	16	f	school	0	pre	dundee	1	1	1	1	1	1	1	1	8
129	38 p	47	f	post	0	pre	dundee	1	0	1	0	0	0	0	1	3
130	39 p	39		post	0	pre	dundee	1	1	1	1	0	1	1	0	6
131	40 p	29	f	under	0	pre	dundee	1	1	1	0	0	0	0	0	3
132	41 p	30	m	under	1	pre	dundee	1	1	1	1	1	1	0	0	6
133	42 p	32	m	under	0	pre	dundee	1	0	1	0	0	0	0	0	2
135	44 p	52	f	school	1	pre	dundee	1	0	1	0	1	0	0	0	3
136	45 p	24	f	under	1	pre	dundee	1	1	1	1	0	0	0	0	4
137	46 p	24	f	post	0	pre	dundee	1	0	1	0	0	1	1	0	4
138	47 p	47	f	post	0	pre	dundee	1	1	1	0	0	1	1	1	6
139	48 p	29	m	school	0	pre	dundee	1	1	1	0	0	1	1	0	5
140	49 p	24	f	under	0	pre	dundee	1	1	1	0	1	0	0	0	4
141	50 p	23	f	school	0	pre	dundee	1	1	1	1	1	1	1	0	7
142	51 p	21	f	school	0	pre	dundee	1	1	1	1	1	1	1	0	7
143	52 p	23	m	under	0	pre	dundee	1	1	1	1	1	1	1	1	8
144	53 p	37	f	under	0	pre	hull	1	1	1	0	1	0	0	1	5
145	56 p	27	f	under	1	pre	hull	1	1	1	1	0	1	1	0	6
146	57 p	28	m	under	1	pre	hull	1	1	1	1	1	1	1	1	8
147	58 p	31	f	post	0	pre	hull	1	0	1	0	0	0	0	0	2
148	59 p	63	m	under	0	pre	hull	1	1	0	0	0	1	1	0	4
149	62 p	27	m	school	0	pre	hull	1	0	1	0	1	1	1	0	5
150	63 p	20	m	under	0	pre	hull	0	0	1	1	0	0	0	0	2
151	64 p	19	f	under	0	pre	hull	1	0	1	0	0	0	0	0	2
152	65 p	20	f	under	0	pre	hull	1	1	1	0	0	1	0	0	4
153	66 p	23	m	post	0	pre	hull	1	1	1	0	1	1	1	0	6
154	67 p	23	f	post	1	pre	hull	1	0	1	0	0	1	1	0	4
155	68 p	23	m	under	0	pre	hull	1	0	1	0	0	1	1	0	4
156	69 p	17	f	school	0	pre	hull	1	0	1	1	0	0	0	0	3
157	70 p	39	f	post	0	pre	hull	1	0	0	0	0	0	0	0	1
158	71 p	23	m	under	0	pre	hull	1	1	1	0	0	0	0	0	3
159	72 p	44	f	under	0	pre	hull	1	0	1	0	0	1	1	0	4
160	73 p	36	f	school	0	pre	hull	1	1	1	0	0	0	0	0	3
161	74 p	24	f	under	1	pre	hull	1	1	1	1	0	1	1	1	7
162	75 p	32	m	post	1	pre	hull	1	1	1	1	0	1	1	1	7
163	76 p	21	m	under	0	pre	hull	1	1	1	1	1	1	1	0	7
164	77 p	31	f	post	0	pre	usa	1	1	1	1	0	1	1	1	7
165	78 p	33	f	post	1	pre	usa	1	1	1	1	0	1	1	0	6
166	79 p	31	f	post	1	pre	usa	1	1	1	1	0	1	1	0	6
167	80 p	34	f	post	1	pre	usa	1	1	1	1	0	1	1	1	7
168	83 p	32	m	post	1	pre	usa	1	1	1	1	1	1	1	1	8
169	84 p	31	f	post	1	pre	usa	1	1	1	1	0	1	1	0	6
170	85 p	25	f	post	0	pre	usa	1	0	1	0	0	1	1	0	4
171	86 p	26	m	under	0	pre	usa	1	1	1	0	0	1	1	1	6
172	87 p	41	m	post	1	pre	usa	1	1	1	1	0	1	0	1	6
173	88 p	32	f	post	1	pre	usa	1	1	1	1	0	1	1	1	7
174	89 p	34	m	under	0	pre	usa	1	1	1	0	1	1	1	1	7
175	90 p	25	m	post	0	pre	usa	1	1	1	0	0	0	0	1	4
176	91 p	34	m	none	0	pre	usa	1	0	0	0	0	0	1	0	2
177	92 p	24	m	post	1	pre	usa	1	1	1	1	1	1	1	1	8
178	93 p	26	f	under	0	pre	usa	1	0	1	0	0	0	0	1	3
179	94 p	25	m	under	0	pre	usa	1	0	1	1	0	0	0	1	4
180	95 p	61	f	post	1	pre	usa	0	0	1	0	0	1	1	0	3
181	96 p	56	f	post	1	pre	usa	1	1	1	1	1	1	1	0	7
182	97 p	50	m	under	1	pre	usa	1	1	1	1	0	1	0	1	6
183	98 p	42	m	under	0	pre	usa	1	1	1	1	1	1	1	0	7
184	99 p	35	f	post	1	pre	usa	1	1	1	0	0	0	0	0	3
185	100 p	65	m	post	0	pre	usa	1	0	1	0	0	0	0	0	2
186	101 p	28	m	under	1	pre	usa	1	1	1	1	1	1	1	1	8
